# Supplementary material for: Application of collaborative filtering algorithm based on time decay function in music teaching recommendation model
Source: PeerJ Comput Sci. 2024 Nov 26;10:e2533. doi: 10.7717/peerj-cs.2533 (PMC11639207; doi:10.7717/peerj-cs.2533)
Supplement: Supplemental Information 1 [file peerj-cs-10-2533-s001.zip]

Archive with 218 entries (193 files):
- code/
- code/AUTHORS
- code/INSTALL
- code/Makefile
- code/msvc/
- code/msvc/Demo/
- code/msvc/Demo/Demo.vcxproj
- code/msvc/Demo/Demo.vcxproj.filters
- code/msvc/LibRecommender/
- code/msvc/LibRecommender/LibRecommender.vcxproj
- code/msvc/LibRecommender/LibRecommender.vcxproj.filters
- code/msvc/Recommender.sln
- code/msvc/Shuffle/
- code/msvc/Shuffle/Shuffle.vcxproj
- code/msvc/Shuffle/Shuffle.vcxproj.filters
- code/msvc/Shuffle/rating.c
- code/msvc/Shuffle/rating.h
- code/msvc/Shuffle/shuffle.c
- code/msvc/Tests/
- code/msvc/Tests/Tests.vcxproj
- code/msvc/Tests/Tests.vcxproj.filters
- code/msvc/Tests/ratings.c
- code/msvc/Tests/ratings.cpp
- code/msvc/Tests/ratings.h
- code/msvc/Tests/test_movie_lens_db.h
- code/msvc/Tests/test_movielens_db.c
- code/msvc/example/
- code/msvc/example/Debug/
- code/msvc/example/Debug/CL.read.1.tlog
- code/msvc/example/Debug/CL.write.1.tlog
- code/msvc/example/Debug/Lib-link.read.1.tlog
- code/msvc/example/Debug/Lib-link.write.1.tlog
- code/msvc/example/Debug/Serialization.Build.CppClean.log
- code/msvc/example/Debug/Serialization.lastbuildstate
- code/msvc/example/Debug/Serialization.write.1.tlog
- code/msvc/example/Debug/cl.command.1.tlog
- code/msvc/example/Debug/example.Build.CppClean.log
- code/msvc/example/Debug/example.lastbuildstate
- code/msvc/example/Debug/example.log
- code/msvc/example/Debug/lib.command.1.tlog
- code/msvc/example/example.vcproj
- code/msvc/example/example.vcxproj
- code/msvc/hiredis-win32/
- code/msvc/hiredis-win32/Debug/
- code/msvc/hiredis-win32/Debug/hiredis.lastbuildstate
- code/msvc/hiredis-win32/Release/
- code/msvc/hiredis-win32/Release/hiredis.lastbuildstate
- code/msvc/hiredis-win32/hiredis.sln
- code/msvc/hiredis-win32/hiredis.sln.old
- code/msvc/hiredis-win32/hiredis.vcproj
- code/msvc/hiredis-win32/hiredis.vcxproj
- code/msvc/kfold/
- code/msvc/kfold/kfold.vcxproj
- code/msvc/kfold/kfold.vcxproj.filters
- code/msvc/serialization/
- code/msvc/serialization/Debug/
- code/msvc/serialization/Debug/CL.read.1.tlog
- code/msvc/serialization/Debug/CL.write.1.tlog
- code/msvc/serialization/Debug/Lib-link.read.1.tlog
- code/msvc/serialization/Debug/Lib-link.write.1.tlog
- code/msvc/serialization/Debug/cl.command.1.tlog
- code/msvc/serialization/Debug/example.Build.CppClean.log
- code/msvc/serialization/Debug/example.lastbuildstate
- code/msvc/serialization/Debug/example.log
- code/msvc/serialization/Debug/lib.command.1.tlog
- code/msvc/serialization/Debug/serialization.Build.CppClean.log
- code/msvc/serialization/Debug/serialization.lastbuildstate
- code/msvc/serialization/Debug/serialization.log
- code/msvc/serialization/Debug/serialization.write.1.tlog
- code/msvc/serialization/serialization.vcproj
- code/msvc/serialization/serialization.vcxproj
- code/src/
- code/src/Makefile
- code/src/binary_heap.c
- code/src/binary_heap.h
- code/src/box_muller.c
- code/src/box_muller.h
- code/src/float_tester.c
- code/src/float_tester.h
- code/src/items_rated_by_user.c
- code/src/items_rated_by_user.h
- code/src/learned_factors.c
- code/src/learned_factors.h
- code/src/learning_algorithm.h
- code/src/matrix_factorization.c
- code/src/matrix_factorization.h
- code/src/matrix_factorization_bias.c
- code/src/matrix_factorization_bias.h
- code/src/model_parameters.h
- code/src/nearest_neighbors.c
- code/src/nearest_neighbors.h
- code/src/neighborMF.c
- code/src/neighborMF.h
- code/src/projection.c
- code/src/projection.h
- code/src/projection_family.c
- code/src/projection_family.h
- code/src/rating_estimator.h
- code/src/recommended_items.c
- code/src/recommended_items.h
- code/src/recommender.c
- code/src/recommender.h
- code/src/red_black_tree.c
- code/src/red_black_tree.h
- code/src/rlog.c
- code/src/rlog.h
- code/src/social_reg.c
- code/src/social_reg.h
- code/src/sparse_matrix.c
- code/src/sparse_matrix.h
- code/src/sparse_matrix_hash.c
- code/src/sparse_matrix_hash.h
- code/src/standard_normal.c
- code/src/standard_normal.h
- code/src/training_set.c
- code/src/training_set.h
- code/src/utils.c
- code/src/utils.h
- code/test/
- code/test/test.c
- code/test/test_large_training_set.c
- code/test_suite/
- code/test_suite/ratings.c
- code/test_suite/ratings.h
- code/test_suite/test_all.c
- code/test_suite/test_bheap_1.c
- code/test_suite/test_bheap_1.h
- code/test_suite/test_kfold.c
- code/test_suite/test_lens.c
- code/test_suite/test_movielens_db.c
- code/test_suite/test_red_black_tree_1.c
- code/test_suite/test_red_black_tree_1.h
- code/test_suite/test_sparse_matrix_1.c
- code/test_suite/test_sparse_matrix_1.h
- code/test_suite/test_training_set_1.c
- code/test_suite/test_training_set_1.h
- code/test_suite.sh
- code/tools/
- code/tools/kfold/
- code/tools/kfold/Simulated_annealing.c
- code/tools/kfold/Simulated_annealing.h
- code/tools/kfold/data_set.c
- code/tools/kfold/data_set.h
- code/tools/kfold/find_minimum_tsearch.c
- code/tools/kfold/find_minimum_tsearch.h
- code/tools/kfold/k_fold_parameters.c
- code/tools/kfold/k_fold_parameters.h
- code/tools/kfold/k_fold_rmse.c
- code/tools/kfold/k_fold_rmse.h
- code/tools/kfold/k_fold_test.c
- code/tools/kfold/makefile
- code/tools/serialization/
- code/tools/serialization/hiredis/
- code/tools/serialization/hiredis/.travis.yml
- code/tools/serialization/hiredis/CHANGELOG.md
- code/tools/serialization/hiredis/COPYING
- code/tools/serialization/hiredis/Makefile
- code/tools/serialization/hiredis/README.md
- code/tools/serialization/hiredis/adapters/
- code/tools/serialization/hiredis/adapters/ae.h
- code/tools/serialization/hiredis/adapters/libev.h
- code/tools/serialization/hiredis/adapters/libevent.h
- code/tools/serialization/hiredis/async.c
- code/tools/serialization/hiredis/async.h
- code/tools/serialization/hiredis/dict.c
- code/tools/serialization/hiredis/dict.h
- code/tools/serialization/hiredis/example-ae.c
- code/tools/serialization/hiredis/example-libev.c
- code/tools/serialization/hiredis/example-libevent.c
- code/tools/serialization/hiredis/example.c
- code/tools/serialization/hiredis/fmacros.h
- code/tools/serialization/hiredis/hiredis-example
- code/tools/serialization/hiredis/hiredis-test
- code/tools/serialization/hiredis/hiredis.c
- code/tools/serialization/hiredis/hiredis.h
- code/tools/serialization/hiredis/net.c
- code/tools/serialization/hiredis/net.h
- code/tools/serialization/hiredis/sds.c
- code/tools/serialization/hiredis/sds.h
- code/tools/serialization/hiredis/test.c
- code/tools/serialization/hiredis-win32/
- code/tools/serialization/hiredis-win32/.gitignore
- code/tools/serialization/hiredis-win32/CHANGELOG.md
- code/tools/serialization/hiredis-win32/COPYING
- code/tools/serialization/hiredis-win32/Makefile
- code/tools/serialization/hiredis-win32/README.md
- code/tools/serialization/hiredis-win32/adapters/
- code/tools/serialization/hiredis-win32/adapters/ae.h
- code/tools/serialization/hiredis-win32/adapters/libev.h
- code/tools/serialization/hiredis-win32/adapters/libevent.h
- code/tools/serialization/hiredis-win32/async.c
- code/tools/serialization/hiredis-win32/async.h
- code/tools/serialization/hiredis-win32/config.h
- code/tools/serialization/hiredis-win32/dict.c
- code/tools/serialization/hiredis-win32/dict.h
- code/tools/serialization/hiredis-win32/example-ae.c
- code/tools/serialization/hiredis-win32/example-libev.c
- code/tools/serialization/hiredis-win32/example-libevent.c
- code/tools/serialization/hiredis-win32/fmacros.h
- code/tools/serialization/hiredis-win32/hiredis.c
- code/tools/serialization/hiredis-win32/hiredis.h
- code/tools/serialization/hiredis-win32/net.c
- code/tools/serialization/hiredis-win32/net.h
- code/tools/serialization/hiredis-win32/sds.c
- code/tools/serialization/hiredis-win32/sds.h
- code/tools/serialization/hiredis-win32/test.c
- code/tools/serialization/makefile
- code/tools/serialization/redis_parameters.h
- code/tools/serialization/serialize_factors.c
- code/tools/serialization/serialize_factors.h
- code/tools/serialization/serialize_sparse_matrix.c
- code/tools/serialization/serialize_sparse_matrix.h
- code/tools/serialization/serialize_training_set.c
- code/tools/serialization/serialize_training_set.h
- code/tools/shuffle/
- code/tools/shuffle/rating.c
- code/tools/shuffle/rating.h
- code/tools/shuffle/shuffle.c
