# Supplementary material for: Application of collaborative filtering algorithm based on time decay function in music teaching recommendation model
Source: PeerJ Comput Sci. 2024 Nov 26;10:e2533. doi: 10.7717/peerj-cs.2533 (PMC11639207; doi:10.7717/peerj-cs.2533)
Supplement: Supplemental Information 1 [file peerj-cs-10-2533-s001.zip › code/AUTHORS]

Ghassen Hamrouni (ghamrouni.iptech@gmail.com) - overall design, CF & CF with bias
Ahmed Ben Romdhane (ahmad.ben.romdhane@gmail.com) -
  Serialization with redis, k-fold tool, CF with nearest neighbors,
  CF with social regularization, Box-Muller transform.
