# Supplementary material for: Application of collaborative filtering algorithm based on time decay function in music teaching recommendation model
Source: PeerJ Comput Sci. 2024 Nov 26;10:e2533. doi: 10.7717/peerj-cs.2533 (PMC11639207; doi:10.7717/peerj-cs.2533)
Supplement: Supplemental Information 1 [file peerj-cs-10-2533-s001.zip › code/Makefile]

#--------------------------------------
# Makefile for all Recommender packages
#--------------------------------------

default:
	- ( cd src && $(MAKE) all )
	- ( cd tools/kfold && $(MAKE) all )
all:
	- ( cd src && $(MAKE) all )
	- ( cd tools/kfold && $(MAKE) all )
	- ( cd tools/serialization && $(MAKE) all )

purge:
	- ( cd src && $(MAKE) purge )

clean:
	- ( cd src && $(MAKE) clean )
	- ( cd tools/kfold && $(MAKE) clean )
	- ( cd tools/serialization && $(MAKE) clean )
