# Supplementary material for: Application of collaborative filtering algorithm based on time decay function in music teaching recommendation model
Source: PeerJ Comput Sci. 2024 Nov 26;10:e2533. doi: 10.7717/peerj-cs.2533 (PMC11639207; doi:10.7717/peerj-cs.2533)
Supplement: Supplemental Information 1 [file peerj-cs-10-2533-s001.zip › code/msvc/LibRecommender/LibRecommender.vcxproj]

<?xml version="1.0" encoding="utf-8"?>
<Project DefaultTargets="Build" ToolsVersion="4.0" xmlns="http://schemas.microsoft.com/developer/msbuild/2003">
  <ItemGroup Label="ProjectConfigurations">
    <ProjectConfiguration Include="Debug|Win32">
      <Configuration>Debug</Configuration>
      <Platform>Win32</Platform>
    </ProjectConfiguration>
    <ProjectConfiguration Include="Debug|x64">
      <Configuration>Debug</Configuration>
      <Platform>x64</Platform>
    </ProjectConfiguration>
    <ProjectConfiguration Include="Release|Win32">
      <Configuration>Release</Configuration>
      <Platform>Win32</Platform>
    </ProjectConfiguration>
    <ProjectConfiguration Include="Release|x64">
      <Configuration>Release</Configuration>
      <Platform>x64</Platform>
    </ProjectConfiguration>
  </ItemGroup>
  <ItemGroup>
    <None Include="..\..\README.md" />
  </ItemGroup>
  <ItemGroup>
    <ClCompile Include="..\..\src\binary_heap.c" />
    <ClCompile Include="..\..\src\box_muller.c" />
    <ClCompile Include="..\..\src\float_tester.c" />
    <ClCompile Include="..\..\src\items_rated_by_user.c" />
    <ClCompile Include="..\..\src\learned_factors.c" />
    <ClCompile Include="..\..\src\matrix_factorization.c" />
    <ClCompile Include="..\..\src\matrix_factorization_bias.c" />
    <ClCompile Include="..\..\src\nearest_neighbors.c" />
    <ClCompile Include="..\..\src\neighborMF.c" />
    <ClCompile Include="..\..\src\projection.c" />
    <ClCompile Include="..\..\src\projection_family.c" />
    <ClCompile Include="..\..\src\recommended_items.c" />
    <ClCompile Include="..\..\src\recommender.c" />
    <ClCompile Include="..\..\src\red_black_tree.c" />
    <ClCompile Include="..\..\src\rlog.c" />
    <ClCompile Include="..\..\src\social_reg.c" />
    <ClCompile Include="..\..\src\sparse_matrix.c" />
    <ClCompile Include="..\..\src\sparse_matrix_hash.c" />
    <ClCompile Include="..\..\src\standard_normal.c" />
    <ClCompile Include="..\..\src\training_set.c" />
    <ClCompile Include="..\..\src\utils.c" />
  </ItemGroup>
  <ItemGroup>
    <ClInclude Include="..\..\src\binary_heap.h" />
    <ClInclude Include="..\..\src\box_muller.h" />
    <ClInclude Include="..\..\src\float_tester.h" />
    <ClInclude Include="..\..\src\items_rated_by_user.h" />
    <ClInclude Include="..\..\src\learned_factors.h" />
    <ClInclude Include="..\..\src\learning_algorithm.h" />
    <ClInclude Include="..\..\src\matrix_factorization.h" />
    <ClInclude Include="..\..\src\matrix_factorization_bias.h" />
    <ClInclude Include="..\..\src\model_parameters.h" />
    <ClInclude Include="..\..\src\nearest_neighbors.h" />
    <ClInclude Include="..\..\src\neighborMF.h" />
    <ClInclude Include="..\..\src\projection.h" />
    <ClInclude Include="..\..\src\projection_family.h" />
    <ClInclude Include="..\..\src\rating_estimator.h" />
    <ClInclude Include="..\..\src\recommended_items.h" />
    <ClInclude Include="..\..\src\recommender.h" />
    <ClInclude Include="..\..\src\red_black_tree.h" />
    <ClInclude Include="..\..\src\rlog.h" />
    <ClInclude Include="..\..\src\social_reg.h" />
    <ClInclude Include="..\..\src\sparse_matrix.h" />
    <ClInclude Include="..\..\src\sparse_matrix_hash.h" />
    <ClInclude Include="..\..\src\standard_normal.h" />
    <ClInclude Include="..\..\src\training_set.h" />
    <ClInclude Include="..\..\src\utils.h" />
  </ItemGroup>
  <PropertyGroup Label="Globals">
    <ProjectGuid>{5AFAB134-00C8-4AEB-AB41-5D0DFE361BD6}</ProjectGuid>
    <Keyword>Win32Proj</Keyword>
    <RootNamespace>LibRecommender</RootNamespace>
  </PropertyGroup>
  <Import Project="$(VCTargetsPath)\Microsoft.Cpp.Default.props" />
  <PropertyGroup Condition="'$(Configuration)|$(Platform)'=='Debug|Win32'" Label="Configuration">
    <ConfigurationType>StaticLibrary</ConfigurationType>
    <UseDebugLibraries>true</UseDebugLibraries>
    <CharacterSet>Unicode</CharacterSet>
  </PropertyGroup>
  <PropertyGroup Condition="'$(Configuration)|$(Platform)'=='Debug|x64'" Label="Configuration">
    <ConfigurationType>StaticLibrary</ConfigurationType>
    <UseDebugLibraries>true</UseDebugLibraries>
    <CharacterSet>Unicode</CharacterSet>
  </PropertyGroup>
  <PropertyGroup Condition="'$(Configuration)|$(Platform)'=='Release|Win32'" Label="Configuration">
    <ConfigurationType>StaticLibrary</ConfigurationType>
    <UseDebugLibraries>false</UseDebugLibraries>
    <WholeProgramOptimization>true</WholeProgramOptimization>
    <CharacterSet>Unicode</CharacterSet>
  </PropertyGroup>
  <PropertyGroup Condition="'$(Configuration)|$(Platform)'=='Release|x64'" Label="Configuration">
    <ConfigurationType>StaticLibrary</ConfigurationType>
    <UseDebugLibraries>false</UseDebugLibraries>
    <WholeProgramOptimization>true</WholeProgramOptimization>
    <CharacterSet>Unicode</CharacterSet>
  </PropertyGroup>
  <Import Project="$(VCTargetsPath)\Microsoft.Cpp.props" />
  <ImportGroup Label="ExtensionSettings">
  </ImportGroup>
  <ImportGroup Label="PropertySheets" Condition="'$(Configuration)|$(Platform)'=='Debug|Win32'">
    <Import Project="$(UserRootDir)\Microsoft.Cpp.$(Platform).user.props" Condition="exists('$(UserRootDir)\Microsoft.Cpp.$(Platform).user.props')" Label="LocalAppDataPlatform" />
  </ImportGroup>
  <ImportGroup Condition="'$(Configuration)|$(Platform)'=='Debug|x64'" Label="PropertySheets">
    <Import Project="$(UserRootDir)\Microsoft.Cpp.$(Platform).user.props" Condition="exists('$(UserRootDir)\Microsoft.Cpp.$(Platform).user.props')" Label="LocalAppDataPlatform" />
  </ImportGroup>
  <ImportGroup Label="PropertySheets" Condition="'$(Configuration)|$(Platform)'=='Release|Win32'">
    <Import Project="$(UserRootDir)\Microsoft.Cpp.$(Platform).user.props" Condition="exists('$(UserRootDir)\Microsoft.Cpp.$(Platform).user.props')" Label="LocalAppDataPlatform" />
  </ImportGroup>
  <ImportGroup Condition="'$(Configuration)|$(Platform)'=='Release|x64'" Label="PropertySheets">
    <Import Project="$(UserRootDir)\Microsoft.Cpp.$(Platform).user.props" Condition="exists('$(UserRootDir)\Microsoft.Cpp.$(Platform).user.props')" Label="LocalAppDataPlatform" />
  </ImportGroup>
  <PropertyGroup Label="UserMacros" />
  <PropertyGroup />
  <ItemDefinitionGroup Condition="'$(Configuration)|$(Platform)'=='Debug|Win32'">
    <ClCompile>
      <PrecompiledHeader>
      </PrecompiledHeader>
      <WarningLevel>EnableAllWarnings</WarningLevel>
      <Optimization>Disabled</Optimization>
      <PreprocessorDefinitions>WIN32;_DEBUG;_LIB;%(PreprocessorDefinitions)</PreprocessorDefinitions>
    </ClCompile>
    <Link>
      <SubSystem>Windows</SubSystem>
      <GenerateDebugInformation>true</GenerateDebugInformation>
    </Link>
  </ItemDefinitionGroup>
  <ItemDefinitionGroup Condition="'$(Configuration)|$(Platform)'=='Debug|x64'">
    <ClCompile>
      <PrecompiledHeader>
      </PrecompiledHeader>
      <WarningLevel>Level3</WarningLevel>
      <Optimization>Disabled</Optimization>
      <PreprocessorDefinitions>WIN32;_DEBUG;_LIB;%(PreprocessorDefinitions)</PreprocessorDefinitions>
    </ClCompile>
    <Link>
      <SubSystem>Windows</SubSystem>
      <GenerateDebugInformation>true</GenerateDebugInformation>
    </Link>
  </ItemDefinitionGroup>
  <ItemDefinitionGroup Condition="'$(Configuration)|$(Platform)'=='Release|Win32'">
    <ClCompile>
      <WarningLevel>Level3</WarningLevel>
      <PrecompiledHeader>
      </PrecompiledHeader>
      <Optimization>MaxSpeed</Optimization>
      <FunctionLevelLinking>true</FunctionLevelLinking>
      <IntrinsicFunctions>true</IntrinsicFunctions>
      <PreprocessorDefinitions>WIN32;NDEBUG;_LIB;%(PreprocessorDefinitions)</PreprocessorDefinitions>
    </ClCompile>
    <Link>
      <SubSystem>Windows</SubSystem>
      <GenerateDebugInformation>true</GenerateDebugInformation>
      <EnableCOMDATFolding>true</EnableCOMDATFolding>
      <OptimizeReferences>true</OptimizeReferences>
    </Link>
  </ItemDefinitionGroup>
  <ItemDefinitionGroup Condition="'$(Configuration)|$(Platform)'=='Release|x64'">
    <ClCompile>
      <WarningLevel>Level3</WarningLevel>
      <PrecompiledHeader>
      </PrecompiledHeader>
      <Optimization>MaxSpeed</Optimization>
      <FunctionLevelLinking>true</FunctionLevelLinking>
      <IntrinsicFunctions>true</IntrinsicFunctions>
      <PreprocessorDefinitions>WIN32;NDEBUG;_LIB;%(PreprocessorDefinitions)</PreprocessorDefinitions>
    </ClCompile>
    <Link>
      <SubSystem>Windows</SubSystem>
      <GenerateDebugInformation>true</GenerateDebugInformation>
      <EnableCOMDATFolding>true</EnableCOMDATFolding>
      <OptimizeReferences>true</OptimizeReferences>
    </Link>
  </ItemDefinitionGroup>
  <Import Project="$(VCTargetsPath)\Microsoft.Cpp.targets" />
  <ImportGroup Label="ExtensionTargets">
  </ImportGroup>
</Project>
