# Supplementary material for: Application of collaborative filtering algorithm based on time decay function in music teaching recommendation model
Source: PeerJ Comput Sci. 2024 Nov 26;10:e2533. doi: 10.7717/peerj-cs.2533 (PMC11639207; doi:10.7717/peerj-cs.2533)
Supplement: Supplemental Information 1 [file peerj-cs-10-2533-s001.zip › code/msvc/LibRecommender/LibRecommender.vcxproj.filters]

<?xml version="1.0" encoding="utf-8"?>
<Project ToolsVersion="4.0" xmlns="http://schemas.microsoft.com/developer/msbuild/2003">
  <ItemGroup>
    <Filter Include="Source Files">
      <UniqueIdentifier>{4FC737F1-C7A5-4376-A066-2A32D752A2FF}</UniqueIdentifier>
      <Extensions>cpp;c;cc;cxx;def;odl;idl;hpj;bat;asm;asmx</Extensions>
    </Filter>
    <Filter Include="Resource Files">
      <UniqueIdentifier>{67DA6AB6-F800-4c08-8B7A-83BB121AAD01}</UniqueIdentifier>
      <Extensions>rc;ico;cur;bmp;dlg;rc2;rct;bin;rgs;gif;jpg;jpeg;jpe;resx;tiff;tif;png;wav;mfcribbon-ms</Extensions>
    </Filter>
  </ItemGroup>
  <ItemGroup>
    <None Include="..\..\README.md">
      <Filter>Resource Files</Filter>
    </None>
  </ItemGroup>
  <ItemGroup>
    <ClCompile Include="..\..\src\binary_heap.c">
      <Filter>Source Files</Filter>
    </ClCompile>
    <ClCompile Include="..\..\src\float_tester.c">
      <Filter>Source Files</Filter>
    </ClCompile>
    <ClCompile Include="..\..\src\learned_factors.c">
      <Filter>Source Files</Filter>
    </ClCompile>
    <ClCompile Include="..\..\src\matrix_factorization.c">
      <Filter>Source Files</Filter>
    </ClCompile>
    <ClCompile Include="..\..\src\matrix_factorization_bias.c">
      <Filter>Source Files</Filter>
    </ClCompile>
    <ClCompile Include="..\..\src\projection.c">
      <Filter>Source Files</Filter>
    </ClCompile>
    <ClCompile Include="..\..\src\projection_family.c">
      <Filter>Source Files</Filter>
    </ClCompile>
    <ClCompile Include="..\..\src\recommended_items.c">
      <Filter>Source Files</Filter>
    </ClCompile>
    <ClCompile Include="..\..\src\recommender.c">
      <Filter>Source Files</Filter>
    </ClCompile>
    <ClCompile Include="..\..\src\red_black_tree.c">
      <Filter>Source Files</Filter>
    </ClCompile>
    <ClCompile Include="..\..\src\rlog.c">
      <Filter>Source Files</Filter>
    </ClCompile>
    <ClCompile Include="..\..\src\sparse_matrix.c">
      <Filter>Source Files</Filter>
    </ClCompile>
    <ClCompile Include="..\..\src\sparse_matrix_hash.c">
      <Filter>Source Files</Filter>
    </ClCompile>
    <ClCompile Include="..\..\src\standard_normal.c">
      <Filter>Source Files</Filter>
    </ClCompile>
    <ClCompile Include="..\..\src\training_set.c">
      <Filter>Source Files</Filter>
    </ClCompile>
    <ClCompile Include="..\..\src\utils.c">
      <Filter>Source Files</Filter>
    </ClCompile>
    <ClCompile Include="..\..\src\nearest_neighbors.c">
      <Filter>Source Files</Filter>
    </ClCompile>
    <ClCompile Include="..\..\src\neighborMF.c">
      <Filter>Source Files</Filter>
    </ClCompile>
    <ClCompile Include="..\..\src\items_rated_by_user.c">
      <Filter>Source Files</Filter>
    </ClCompile>
    <ClCompile Include="..\..\src\box_muller.c">
      <Filter>Source Files</Filter>
    </ClCompile>
    <ClCompile Include="..\..\src\social_reg.c">
      <Filter>Source Files</Filter>
    </ClCompile>
  </ItemGroup>
  <ItemGroup>
    <ClInclude Include="..\..\src\binary_heap.h">
      <Filter>Source Files</Filter>
    </ClInclude>
    <ClInclude Include="..\..\src\float_tester.h">
      <Filter>Source Files</Filter>
    </ClInclude>
    <ClInclude Include="..\..\src\learned_factors.h">
      <Filter>Source Files</Filter>
    </ClInclude>
    <ClInclude Include="..\..\src\learning_algorithm.h">
      <Filter>Source Files</Filter>
    </ClInclude>
    <ClInclude Include="..\..\src\matrix_factorization.h">
      <Filter>Source Files</Filter>
    </ClInclude>
    <ClInclude Include="..\..\src\matrix_factorization_bias.h">
      <Filter>Source Files</Filter>
    </ClInclude>
    <ClInclude Include="..\..\src\model_parameters.h">
      <Filter>Source Files</Filter>
    </ClInclude>
    <ClInclude Include="..\..\src\projection.h">
      <Filter>Source Files</Filter>
    </ClInclude>
    <ClInclude Include="..\..\src\projection_family.h">
      <Filter>Source Files</Filter>
    </ClInclude>
    <ClInclude Include="..\..\src\rating_estimator.h">
      <Filter>Source Files</Filter>
    </ClInclude>
    <ClInclude Include="..\..\src\recommended_items.h">
      <Filter>Source Files</Filter>
    </ClInclude>
    <ClInclude Include="..\..\src\recommender.h">
      <Filter>Source Files</Filter>
    </ClInclude>
    <ClInclude Include="..\..\src\red_black_tree.h">
      <Filter>Source Files</Filter>
    </ClInclude>
    <ClInclude Include="..\..\src\rlog.h">
      <Filter>Source Files</Filter>
    </ClInclude>
    <ClInclude Include="..\..\src\sparse_matrix.h">
      <Filter>Source Files</Filter>
    </ClInclude>
    <ClInclude Include="..\..\src\sparse_matrix_hash.h">
      <Filter>Source Files</Filter>
    </ClInclude>
    <ClInclude Include="..\..\src\standard_normal.h">
      <Filter>Source Files</Filter>
    </ClInclude>
    <ClInclude Include="..\..\src\training_set.h">
      <Filter>Source Files</Filter>
    </ClInclude>
    <ClInclude Include="..\..\src\utils.h">
      <Filter>Source Files</Filter>
    </ClInclude>
    <ClInclude Include="..\..\src\nearest_neighbors.h">
      <Filter>Source Files</Filter>
    </ClInclude>
    <ClInclude Include="..\..\src\neighborMF.h">
      <Filter>Source Files</Filter>
    </ClInclude>
    <ClInclude Include="..\..\src\items_rated_by_user.h">
      <Filter>Source Files</Filter>
    </ClInclude>
    <ClInclude Include="..\..\src\box_muller.h">
      <Filter>Source Files</Filter>
    </ClInclude>
    <ClInclude Include="..\..\src\social_reg.h">
      <Filter>Source Files</Filter>
    </ClInclude>
  </ItemGroup>
</Project>
