# Supplementary material for: Application of collaborative filtering algorithm based on time decay function in music teaching recommendation model
Source: PeerJ Comput Sci. 2024 Nov 26;10:e2533. doi: 10.7717/peerj-cs.2533 (PMC11639207; doi:10.7717/peerj-cs.2533)
Supplement: Supplemental Information 1 [file peerj-cs-10-2533-s001.zip › code/msvc/Recommender.sln]

Microsoft Visual Studio Solution File, Format Version 11.00
# Visual Studio 2010
Project("{8BC9CEB8-8B4A-11D0-8D11-00A0C91BC942}") = "LibRecommender", "LibRecommender\LibRecommender.vcxproj", "{5AFAB134-00C8-4AEB-AB41-5D0DFE361BD6}"
EndProject
Project("{8BC9CEB8-8B4A-11D0-8D11-00A0C91BC942}") = "Tests", "Tests\Tests.vcxproj", "{849DEABF-9376-4DA8-BF68-DA4ACE10FC62}"
EndProject
Project("{8BC9CEB8-8B4A-11D0-8D11-00A0C91BC942}") = "kfold", "kfold\kfold.vcxproj", "{1B9539D3-9A37-4944-A70B-8D8C366901D3}"
	ProjectSection(ProjectDependencies) = postProject
		{5AFAB134-00C8-4AEB-AB41-5D0DFE361BD6} = {5AFAB134-00C8-4AEB-AB41-5D0DFE361BD6}
	EndProjectSection
EndProject
Project("{8BC9CEB8-8B4A-11D0-8D11-00A0C91BC942}") = "Shuffle", "Shuffle\Shuffle.vcxproj", "{12DB9080-9FBA-4469-9330-3509D5DD06C0}"
EndProject
Project("{8BC9CEB8-8B4A-11D0-8D11-00A0C91BC942}") = "Serialization", "example\example.vcxproj", "{9715AC8D-EA96-4943-92D5-858F65D07EDB}"
EndProject
Project("{8BC9CEB8-8B4A-11D0-8D11-00A0C91BC942}") = "hiredis", "hiredis-win32\hiredis.vcxproj", "{62FE2454-AB35-4A57-9FA3-51892029221E}"
EndProject
Global
	GlobalSection(SolutionConfigurationPlatforms) = preSolution
		Debug|Win32 = Debug|Win32
		Debug|x64 = Debug|x64
		Release|Win32 = Release|Win32
		Release|x64 = Release|x64
	EndGlobalSection
	GlobalSection(ProjectConfigurationPlatforms) = postSolution
		{5AFAB134-00C8-4AEB-AB41-5D0DFE361BD6}.Debug|Win32.ActiveCfg = Debug|Win32
		{5AFAB134-00C8-4AEB-AB41-5D0DFE361BD6}.Debug|Win32.Build.0 = Debug|Win32
		{5AFAB134-00C8-4AEB-AB41-5D0DFE361BD6}.Debug|x64.ActiveCfg = Debug|x64
		{5AFAB134-00C8-4AEB-AB41-5D0DFE361BD6}.Debug|x64.Build.0 = Debug|x64
		{5AFAB134-00C8-4AEB-AB41-5D0DFE361BD6}.Release|Win32.ActiveCfg = Release|Win32
		{5AFAB134-00C8-4AEB-AB41-5D0DFE361BD6}.Release|Win32.Build.0 = Release|Win32
		{5AFAB134-00C8-4AEB-AB41-5D0DFE361BD6}.Release|x64.ActiveCfg = Release|x64
		{5AFAB134-00C8-4AEB-AB41-5D0DFE361BD6}.Release|x64.Build.0 = Release|x64
		{849DEABF-9376-4DA8-BF68-DA4ACE10FC62}.Debug|Win32.ActiveCfg = Debug|Win32
		{849DEABF-9376-4DA8-BF68-DA4ACE10FC62}.Debug|Win32.Build.0 = Debug|Win32
		{849DEABF-9376-4DA8-BF68-DA4ACE10FC62}.Debug|x64.ActiveCfg = Debug|Win32
		{849DEABF-9376-4DA8-BF68-DA4ACE10FC62}.Release|Win32.ActiveCfg = Release|Win32
		{849DEABF-9376-4DA8-BF68-DA4ACE10FC62}.Release|Win32.Build.0 = Release|Win32
		{849DEABF-9376-4DA8-BF68-DA4ACE10FC62}.Release|x64.ActiveCfg = Release|Win32
		{1B9539D3-9A37-4944-A70B-8D8C366901D3}.Debug|Win32.ActiveCfg = Debug|Win32
		{1B9539D3-9A37-4944-A70B-8D8C366901D3}.Debug|Win32.Build.0 = Debug|Win32
		{1B9539D3-9A37-4944-A70B-8D8C366901D3}.Debug|x64.ActiveCfg = Debug|Win32
		{1B9539D3-9A37-4944-A70B-8D8C366901D3}.Release|Win32.ActiveCfg = Release|Win32
		{1B9539D3-9A37-4944-A70B-8D8C366901D3}.Release|Win32.Build.0 = Release|Win32
		{1B9539D3-9A37-4944-A70B-8D8C366901D3}.Release|x64.ActiveCfg = Release|Win32
		{12DB9080-9FBA-4469-9330-3509D5DD06C0}.Debug|Win32.ActiveCfg = Debug|Win32
		{12DB9080-9FBA-4469-9330-3509D5DD06C0}.Debug|Win32.Build.0 = Debug|Win32
		{12DB9080-9FBA-4469-9330-3509D5DD06C0}.Debug|x64.ActiveCfg = Debug|Win32
		{12DB9080-9FBA-4469-9330-3509D5DD06C0}.Release|Win32.ActiveCfg = Release|Win32
		{12DB9080-9FBA-4469-9330-3509D5DD06C0}.Release|Win32.Build.0 = Release|Win32
		{12DB9080-9FBA-4469-9330-3509D5DD06C0}.Release|x64.ActiveCfg = Release|Win32
		{9715AC8D-EA96-4943-92D5-858F65D07EDB}.Debug|Win32.ActiveCfg = Debug|Win32
		{9715AC8D-EA96-4943-92D5-858F65D07EDB}.Debug|Win32.Build.0 = Debug|Win32
		{9715AC8D-EA96-4943-92D5-858F65D07EDB}.Debug|x64.ActiveCfg = Debug|Win32
		{9715AC8D-EA96-4943-92D5-858F65D07EDB}.Release|Win32.ActiveCfg = Release|Win32
		{9715AC8D-EA96-4943-92D5-858F65D07EDB}.Release|Win32.Build.0 = Release|Win32
		{9715AC8D-EA96-4943-92D5-858F65D07EDB}.Release|x64.ActiveCfg = Release|Win32
		{62FE2454-AB35-4A57-9FA3-51892029221E}.Debug|Win32.ActiveCfg = Debug|Win32
		{62FE2454-AB35-4A57-9FA3-51892029221E}.Debug|Win32.Build.0 = Debug|Win32
		{62FE2454-AB35-4A57-9FA3-51892029221E}.Debug|x64.ActiveCfg = Debug|Win32
		{62FE2454-AB35-4A57-9FA3-51892029221E}.Release|Win32.ActiveCfg = Release|Win32
		{62FE2454-AB35-4A57-9FA3-51892029221E}.Release|Win32.Build.0 = Release|Win32
		{62FE2454-AB35-4A57-9FA3-51892029221E}.Release|x64.ActiveCfg = Release|Win32
	EndGlobalSection
	GlobalSection(SolutionProperties) = preSolution
		HideSolutionNode = FALSE
	EndGlobalSection
EndGlobal
