# Supplementary material for: Application of collaborative filtering algorithm based on time decay function in music teaching recommendation model
Source: PeerJ Comput Sci. 2024 Nov 26;10:e2533. doi: 10.7717/peerj-cs.2533 (PMC11639207; doi:10.7717/peerj-cs.2533)
Supplement: Supplemental Information 1 [file peerj-cs-10-2533-s001.zip › code/msvc/Shuffle/rating.h]

#include<stdlib.h>
#ifndef RATING_H
#define RATING_H

struct rating{
	unsigned int user;
	unsigned int item;
	double rating;
	unsigned int time_stamp;

};

typedef struct rating rating_t;

rating_t* init_ratings(size_t size);

void set_rating(unsigned int user_index, unsigned int item_index,
	       	float value,unsigned int time_stamp,unsigned int index, rating_t* ratings_set);

rating_t get_rating(unsigned int index,rating_t* ratings_set);


#endif 
