# Supplementary material for: Application of collaborative filtering algorithm based on time decay function in music teaching recommendation model
Source: PeerJ Comput Sci. 2024 Nov 26;10:e2533. doi: 10.7717/peerj-cs.2533 (PMC11639207; doi:10.7717/peerj-cs.2533)
Supplement: Supplemental Information 1 [file peerj-cs-10-2533-s001.zip › code/msvc/Tests/ratings.h]

#pragma once

namespace Tests {

	using namespace System;
	using namespace System::ComponentModel;
	using namespace System::Collections;
	using namespace System::Windows::Forms;
	using namespace System::Data;
	using namespace System::Drawing;

	/// <summary>
	/// Summary for ratings
	/// </summary>
	public ref class ratings : public System::Windows::Forms::Form
	{
	public:
		ratings(void)
		{
			InitializeComponent();
			//
			//TODO: Add the constructor code here
			//
		}

	protected:
		/// <summary>
		/// Clean up any resources being used.
		/// </summary>
		~ratings()
		{
			if (components)
			{
				delete components;
			}
		}

	private:
		/// <summary>
		/// Required designer variable.
		/// </summary>
		System::ComponentModel::Container ^components;

#pragma region Windows Form Designer generated code
		/// <summary>
		/// Required method for Designer support - do not modify
		/// the contents of this method with the code editor.
		/// </summary>
		void InitializeComponent(void)
		{
			this->components = gcnew System::ComponentModel::Container();
			this->Size = System::Drawing::Size(300,300);
			this->Text = L"ratings";
			this->Padding = System::Windows::Forms::Padding(0);
			this->AutoScaleMode = System::Windows::Forms::AutoScaleMode::Font;
		}
#pragma endregion
	};
}
