# Supplementary material for: Application of collaborative filtering algorithm based on time decay function in music teaching recommendation model
Source: PeerJ Comput Sci. 2024 Nov 26;10:e2533. doi: 10.7717/peerj-cs.2533 (PMC11639207; doi:10.7717/peerj-cs.2533)
Supplement: Supplemental Information 1 [file peerj-cs-10-2533-s001.zip › code/msvc/Tests/test_movie_lens_db.h]

#ifndef TEST_MOVIE_LENS_DB_H
#define TEST_MOVIE_LENS_DB_H

int test_red_black_tree_1(void);

#endif  /* TEST_MOVIE_LENS_DB_H */
