# Supplementary material for: Application of collaborative filtering algorithm based on time decay function in music teaching recommendation model
Source: PeerJ Comput Sci. 2024 Nov 26;10:e2533. doi: 10.7717/peerj-cs.2533 (PMC11639207; doi:10.7717/peerj-cs.2533)
Supplement: Supplemental Information 1 [file peerj-cs-10-2533-s001.zip › code/msvc/example/Debug/Serialization.Build.CppClean.log]

C:\USERS\ABR\RECOMMENDER\RECOMMENDER\MSVC\DEBUG\SERIALIZATION.LIB
C:\Users\abr\Recommender\Recommender\msvc\example\Debug\cl.command.1.tlog
C:\Users\abr\Recommender\Recommender\msvc\example\Debug\CL.read.1.tlog
C:\Users\abr\Recommender\Recommender\msvc\example\Debug\CL.write.1.tlog
C:\Users\abr\Recommender\Recommender\msvc\example\Debug\lib.command.1.tlog
C:\Users\abr\Recommender\Recommender\msvc\example\Debug\Lib-link.read.1.tlog
C:\Users\abr\Recommender\Recommender\msvc\example\Debug\Lib-link.write.1.tlog
C:\Users\abr\Recommender\Recommender\msvc\example\Debug\Serialization.write.1.tlog
C:\USERS\ABR\RECOMMENDER\RECOMMENDER\MSVC\EXAMPLE\DEBUG\SERIALIZE_FACTORS.OBJ
C:\USERS\ABR\RECOMMENDER\RECOMMENDER\MSVC\EXAMPLE\DEBUG\SERIALIZE_SPARSE_MATRIX.OBJ
C:\USERS\ABR\RECOMMENDER\RECOMMENDER\MSVC\EXAMPLE\DEBUG\SERIALIZE_TRAINING_SET.OBJ
C:\Users\abr\Recommender\Recommender\msvc\example\Debug\vc100.idb
C:\USERS\ABR\RECOMMENDER\RECOMMENDER\MSVC\EXAMPLE\DEBUG\VC100.PDB
