# Supplementary material for: Application of collaborative filtering algorithm based on time decay function in music teaching recommendation model
Source: PeerJ Comput Sci. 2024 Nov 26;10:e2533. doi: 10.7717/peerj-cs.2533 (PMC11639207; doi:10.7717/peerj-cs.2533)
Supplement: Supplemental Information 1 [file peerj-cs-10-2533-s001.zip › code/msvc/example/Debug/example.log]

Build started 5/13/2013 4:55:16 PM.
     1>Project "C:\Users\abr\Recommender\Recommender\msvc\example\example.vcxproj" on node 3 (build target(s)).
     1>InitializeBuildStatus:
         Creating "Debug\Serialization.unsuccessfulbuild" because "AlwaysCreate" was specified.
       ClCompile:
         c:\Program Files (x86)\Microsoft Visual Studio 10.0\VC\bin\CL.exe /c /I..\src /ZI /nologo /W3 /WX- /Od /Oy- /D WIN32 /D _DEBUG /D _CONSOLE /D _UNICODE /D UNICODE /Gm /EHsc /RTC1 /MDd /Zp1 /GS /fp:precise /Zc:wchar_t /Zc:forScope /Fo"Debug\\" /Fd"Debug\vc100.pdb" /Gd /TC /analyze- /errorReport:prompt ..\..\tools\serialization\serialize_factors.c ..\..\tools\serialization\serialize_sparse_matrix.c ..\..\tools\serialization\serialize_training_set.c
         serialize_training_set.c
         serialize_sparse_matrix.c
     1>c:\users\abr\recommender\recommender\tools\serialization\serialize_sparse_matrix.c(80): warning C4244: '=' : conversion from 'double' to 'float', possible loss of data
     1>c:\users\abr\recommender\recommender\tools\serialization\serialize_sparse_matrix.c(162): warning C4244: '=' : conversion from 'double' to 'float', possible loss of data
         serialize_factors.c
     1>c:\users\abr\recommender\recommender\tools\serialization\serialize_factors.c(100): warning C4244: '=' : conversion from 'double' to 'float', possible loss of data
         Generating Code...
       Lib:
         c:\Program Files (x86)\Microsoft Visual Studio 10.0\VC\bin\Lib.exe /OUT:"C:\Users\abr\Recommender\Recommender\msvc\Debug\Serialization.lib" ws2_32.lib /NOLOGO Debug\serialize_factors.obj
         Debug\serialize_sparse_matrix.obj
         Debug\serialize_training_set.obj
         example.vcxproj -> C:\Users\abr\Recommender\Recommender\msvc\Debug\Serialization.lib
       FinalizeBuildStatus:
         Deleting file "Debug\Serialization.unsuccessfulbuild".
         Touching "Debug\Serialization.lastbuildstate".
     1>Done Building Project "C:\Users\abr\Recommender\Recommender\msvc\example\example.vcxproj" (build target(s)).

Build succeeded.

Time Elapsed 00:00:04.38
