# Supplementary material for: Application of collaborative filtering algorithm based on time decay function in music teaching recommendation model
Source: PeerJ Comput Sci. 2024 Nov 26;10:e2533. doi: 10.7717/peerj-cs.2533 (PMC11639207; doi:10.7717/peerj-cs.2533)
Supplement: Supplemental Information 1 [file peerj-cs-10-2533-s001.zip › code/msvc/hiredis-win32/Release/hiredis.lastbuildstate]

#v4.0:v100
Release|Win32|C:\Users\abr\Recommender\Recommender\msvc\|
