# Supplementary material for: Application of collaborative filtering algorithm based on time decay function in music teaching recommendation model
Source: PeerJ Comput Sci. 2024 Nov 26;10:e2533. doi: 10.7717/peerj-cs.2533 (PMC11639207; doi:10.7717/peerj-cs.2533)
Supplement: Supplemental Information 1 [file peerj-cs-10-2533-s001.zip › code/msvc/hiredis-win32/hiredis.sln]

Microsoft Visual Studio Solution File, Format Version 11.00
# Visual Studio 2010
Project("{8BC9CEB8-8B4A-11D0-8D11-00A0C91BC942}") = "hiredis", "hiredis.vcxproj", "{62FE2454-AB35-4A57-9FA3-51892029221E}"
EndProject
Project("{8BC9CEB8-8B4A-11D0-8D11-00A0C91BC942}") = "example", "example\example.vcxproj", "{9715AC8D-EA96-4943-92D5-858F65D07EDB}"
EndProject
Global
	GlobalSection(SolutionConfigurationPlatforms) = preSolution
		Debug|Win32 = Debug|Win32
		Release|Win32 = Release|Win32
	EndGlobalSection
	GlobalSection(ProjectConfigurationPlatforms) = postSolution
		{62FE2454-AB35-4A57-9FA3-51892029221E}.Debug|Win32.ActiveCfg = Debug|Win32
		{62FE2454-AB35-4A57-9FA3-51892029221E}.Debug|Win32.Build.0 = Debug|Win32
		{62FE2454-AB35-4A57-9FA3-51892029221E}.Release|Win32.ActiveCfg = Release|Win32
		{62FE2454-AB35-4A57-9FA3-51892029221E}.Release|Win32.Build.0 = Release|Win32
		{9715AC8D-EA96-4943-92D5-858F65D07EDB}.Debug|Win32.ActiveCfg = Debug|Win32
		{9715AC8D-EA96-4943-92D5-858F65D07EDB}.Debug|Win32.Build.0 = Debug|Win32
		{9715AC8D-EA96-4943-92D5-858F65D07EDB}.Release|Win32.ActiveCfg = Release|Win32
		{9715AC8D-EA96-4943-92D5-858F65D07EDB}.Release|Win32.Build.0 = Release|Win32
	EndGlobalSection
	GlobalSection(SolutionProperties) = preSolution
		HideSolutionNode = FALSE
	EndGlobalSection
EndGlobal
