# Supplementary material for: Application of collaborative filtering algorithm based on time decay function in music teaching recommendation model
Source: PeerJ Comput Sci. 2024 Nov 26;10:e2533. doi: 10.7717/peerj-cs.2533 (PMC11639207; doi:10.7717/peerj-cs.2533)
Supplement: Supplemental Information 1 [file peerj-cs-10-2533-s001.zip › code/msvc/hiredis-win32/hiredis.vcproj]

<?xml version="1.0" encoding="Windows-1252"?>
<VisualStudioProject
	ProjectType="Visual C++"
	Version="9,00"
	Name="hiredis"
	ProjectGUID="{62FE2454-AB35-4A57-9FA3-51892029221E}"
	RootNamespace="hiredis"
	Keyword="Win32Proj"
	TargetFrameworkVersion="196613"
	>
	<Platforms>
		<Platform
			Name="Win32"
		/>
	</Platforms>
	<ToolFiles>
	</ToolFiles>
	<Configurations>
		<Configuration
			Name="Debug|Win32"
			OutputDirectory="$(SolutionDir)$(ConfigurationName)"
			IntermediateDirectory="$(ConfigurationName)"
			ConfigurationType="4"
			CharacterSet="1"
			>
			<Tool
				Name="VCPreBuildEventTool"
			/>
			<Tool
				Name="VCCustomBuildTool"
			/>
			<Tool
				Name="VCXMLDataGeneratorTool"
			/>
			<Tool
				Name="VCWebServiceProxyGeneratorTool"
			/>
			<Tool
				Name="VCMIDLTool"
			/>
			<Tool
				Name="VCCLCompilerTool"
				Optimization="0"
				PreprocessorDefinitions="WIN32;_DEBUG;_LIB;_CRT_SECURE_NO_WARNINGS"
				MinimalRebuild="true"
				BasicRuntimeChecks="3"
				RuntimeLibrary="1"
				StructMemberAlignment="1"
				UsePrecompiledHeader="0"
				WarningLevel="3"
				DebugInformationFormat="4"
			/>
			<Tool
				Name="VCManagedResourceCompilerTool"
			/>
			<Tool
				Name="VCResourceCompilerTool"
			/>
			<Tool
				Name="VCPreLinkEventTool"
			/>
			<Tool
				Name="VCLibrarianTool"
			/>
			<Tool
				Name="VCALinkTool"
			/>
			<Tool
				Name="VCXDCMakeTool"
			/>
			<Tool
				Name="VCBscMakeTool"
			/>
			<Tool
				Name="VCFxCopTool"
			/>
			<Tool
				Name="VCPostBuildEventTool"
			/>
		</Configuration>
		<Configuration
			Name="Release|Win32"
			OutputDirectory="$(SolutionDir)$(ConfigurationName)"
			IntermediateDirectory="$(ConfigurationName)"
			ConfigurationType="4"
			CharacterSet="1"
			WholeProgramOptimization="1"
			>
			<Tool
				Name="VCPreBuildEventTool"
			/>
			<Tool
				Name="VCCustomBuildTool"
			/>
			<Tool
				Name="VCXMLDataGeneratorTool"
			/>
			<Tool
				Name="VCWebServiceProxyGeneratorTool"
			/>
			<Tool
				Name="VCMIDLTool"
			/>
			<Tool
				Name="VCCLCompilerTool"
				Optimization="2"
				EnableIntrinsicFunctions="true"
				PreprocessorDefinitions="WIN32;NDEBUG;_LIB;_CRT_SECURE_NO_WARNINGS"
				RuntimeLibrary="0"
				StructMemberAlignment="1"
				EnableFunctionLevelLinking="true"
				UsePrecompiledHeader="0"
				WarningLevel="3"
				DebugInformationFormat="3"
			/>
			<Tool
				Name="VCManagedResourceCompilerTool"
			/>
			<Tool
				Name="VCResourceCompilerTool"
			/>
			<Tool
				Name="VCPreLinkEventTool"
			/>
			<Tool
				Name="VCLibrarianTool"
			/>
			<Tool
				Name="VCALinkTool"
			/>
			<Tool
				Name="VCXDCMakeTool"
			/>
			<Tool
				Name="VCBscMakeTool"
			/>
			<Tool
				Name="VCFxCopTool"
			/>
			<Tool
				Name="VCPostBuildEventTool"
			/>
		</Configuration>
	</Configurations>
	<References>
	</References>
	<Files>
		<Filter
			Name="Source Files"
			Filter="cpp;c;cc;cxx;def;odl;idl;hpj;bat;asm;asmx"
			UniqueIdentifier="{4FC737F1-C7A5-4376-A066-2A32D752A2FF}"
			>
			<File
				RelativePath="..\async.c"
				>
			</File>
			<File
				RelativePath="..\hiredis.c"
				>
			</File>
			<File
				RelativePath="..\net.c"
				>
			</File>
			<File
				RelativePath="..\sds.c"
				>
			</File>
		</Filter>
		<Filter
			Name="Header Files"
			Filter="h;hpp;hxx;hm;inl;inc;xsd"
			UniqueIdentifier="{93995380-89BD-4b04-88EB-625FBE52EBFB}"
			>
			<File
				RelativePath="..\async.h"
				>
			</File>
			<File
				RelativePath="..\config.h"
				>
			</File>
			<File
				RelativePath="..\hiredis.h"
				>
			</File>
			<File
				RelativePath="..\net.h"
				>
			</File>
			<File
				RelativePath="..\sds.h"
				>
			</File>
		</Filter>
		<Filter
			Name="Resource Files"
			Filter="rc;ico;cur;bmp;dlg;rc2;rct;bin;rgs;gif;jpg;jpeg;jpe;resx;tiff;tif;png;wav"
			UniqueIdentifier="{67DA6AB6-F800-4c08-8B7A-83BB121AAD01}"
			>
		</Filter>
	</Files>
	<Globals>
	</Globals>
</VisualStudioProject>
