# Supplementary material for: Application of collaborative filtering algorithm based on time decay function in music teaching recommendation model
Source: PeerJ Comput Sci. 2024 Nov 26;10:e2533. doi: 10.7717/peerj-cs.2533 (PMC11639207; doi:10.7717/peerj-cs.2533)
Supplement: Supplemental Information 1 [file peerj-cs-10-2533-s001.zip › code/msvc/hiredis-win32/hiredis.vcxproj]

<?xml version="1.0" encoding="utf-8"?>
<Project DefaultTargets="Build" ToolsVersion="4.0" xmlns="http://schemas.microsoft.com/developer/msbuild/2003">
  <ItemGroup Label="ProjectConfigurations">
    <ProjectConfiguration Include="Debug|Win32">
      <Configuration>Debug</Configuration>
      <Platform>Win32</Platform>
    </ProjectConfiguration>
    <ProjectConfiguration Include="Release|Win32">
      <Configuration>Release</Configuration>
      <Platform>Win32</Platform>
    </ProjectConfiguration>
  </ItemGroup>
  <ItemGroup>
    <ClCompile Include="..\..\tools\serialization\hiredis-win32\async.c" />
    <ClCompile Include="..\..\tools\serialization\hiredis-win32\hiredis.c" />
    <ClCompile Include="..\..\tools\serialization\hiredis-win32\net.c" />
    <ClCompile Include="..\..\tools\serialization\hiredis-win32\sds.c" />
  </ItemGroup>
  <ItemGroup>
    <ClInclude Include="..\..\tools\serialization\hiredis-win32\async.h" />
    <ClInclude Include="..\..\tools\serialization\hiredis-win32\config.h" />
    <ClInclude Include="..\..\tools\serialization\hiredis-win32\hiredis.h" />
    <ClInclude Include="..\..\tools\serialization\hiredis-win32\net.h" />
    <ClInclude Include="..\..\tools\serialization\hiredis-win32\sds.h" />
  </ItemGroup>
  <PropertyGroup Label="Globals">
    <ProjectGuid>{62FE2454-AB35-4A57-9FA3-51892029221E}</ProjectGuid>
    <RootNamespace>hiredis</RootNamespace>
    <Keyword>Win32Proj</Keyword>
  </PropertyGroup>
  <Import Project="$(VCTargetsPath)\Microsoft.Cpp.Default.props" />
  <PropertyGroup Condition="'$(Configuration)|$(Platform)'=='Release|Win32'" Label="Configuration">
    <ConfigurationType>StaticLibrary</ConfigurationType>
    <CharacterSet>MultiByte</CharacterSet>
    <WholeProgramOptimization>true</WholeProgramOptimization>
  </PropertyGroup>
  <PropertyGroup Condition="'$(Configuration)|$(Platform)'=='Debug|Win32'" Label="Configuration">
    <ConfigurationType>StaticLibrary</ConfigurationType>
    <CharacterSet>MultiByte</CharacterSet>
  </PropertyGroup>
  <Import Project="$(VCTargetsPath)\Microsoft.Cpp.props" />
  <ImportGroup Label="ExtensionSettings">
  </ImportGroup>
  <ImportGroup Condition="'$(Configuration)|$(Platform)'=='Release|Win32'" Label="PropertySheets">
    <Import Project="$(UserRootDir)\Microsoft.Cpp.$(Platform).user.props" Condition="exists('$(UserRootDir)\Microsoft.Cpp.$(Platform).user.props')" Label="LocalAppDataPlatform" />
  </ImportGroup>
  <ImportGroup Condition="'$(Configuration)|$(Platform)'=='Debug|Win32'" Label="PropertySheets">
    <Import Project="$(UserRootDir)\Microsoft.Cpp.$(Platform).user.props" Condition="exists('$(UserRootDir)\Microsoft.Cpp.$(Platform).user.props')" Label="LocalAppDataPlatform" />
  </ImportGroup>
  <PropertyGroup Label="UserMacros" />
  <PropertyGroup>
    <_ProjectFileVersion>10.0.30319.1</_ProjectFileVersion>
    <OutDir Condition="'$(Configuration)|$(Platform)'=='Debug|Win32'">$(SolutionDir)$(Configuration)\</OutDir>
    <IntDir Condition="'$(Configuration)|$(Platform)'=='Debug|Win32'">$(Configuration)\</IntDir>
    <OutDir Condition="'$(Configuration)|$(Platform)'=='Release|Win32'">$(SolutionDir)$(Configuration)\</OutDir>
    <IntDir Condition="'$(Configuration)|$(Platform)'=='Release|Win32'">$(Configuration)\</IntDir>
    <CodeAnalysisRuleSet Condition="'$(Configuration)|$(Platform)'=='Debug|Win32'">AllRules.ruleset</CodeAnalysisRuleSet>
    <CodeAnalysisRules Condition="'$(Configuration)|$(Platform)'=='Debug|Win32'" />
    <CodeAnalysisRuleAssemblies Condition="'$(Configuration)|$(Platform)'=='Debug|Win32'" />
    <CodeAnalysisRuleSet Condition="'$(Configuration)|$(Platform)'=='Release|Win32'">AllRules.ruleset</CodeAnalysisRuleSet>
    <CodeAnalysisRules Condition="'$(Configuration)|$(Platform)'=='Release|Win32'" />
    <CodeAnalysisRuleAssemblies Condition="'$(Configuration)|$(Platform)'=='Release|Win32'" />
  </PropertyGroup>
  <ItemDefinitionGroup Condition="'$(Configuration)|$(Platform)'=='Debug|Win32'">
    <ClCompile>
      <Optimization>Disabled</Optimization>
      <PreprocessorDefinitions>WIN32;_DEBUG;_LIB;_CRT_SECURE_NO_WARNINGS;%(PreprocessorDefinitions)</PreprocessorDefinitions>
      <MinimalRebuild>true</MinimalRebuild>
      <BasicRuntimeChecks>EnableFastChecks</BasicRuntimeChecks>
      <RuntimeLibrary>MultiThreadedDebugDLL</RuntimeLibrary>
      <StructMemberAlignment>1Byte</StructMemberAlignment>
      <PrecompiledHeader>
      </PrecompiledHeader>
      <WarningLevel>Level3</WarningLevel>
      <DebugInformationFormat>EditAndContinue</DebugInformationFormat>
    </ClCompile>
  </ItemDefinitionGroup>
  <ItemDefinitionGroup Condition="'$(Configuration)|$(Platform)'=='Release|Win32'">
    <ClCompile>
      <Optimization>MaxSpeed</Optimization>
      <IntrinsicFunctions>true</IntrinsicFunctions>
      <PreprocessorDefinitions>WIN32;NDEBUG;_LIB;_CRT_SECURE_NO_WARNINGS;%(PreprocessorDefinitions)</PreprocessorDefinitions>
      <RuntimeLibrary>MultiThreadedDLL</RuntimeLibrary>
      <StructMemberAlignment>1Byte</StructMemberAlignment>
      <FunctionLevelLinking>true</FunctionLevelLinking>
      <PrecompiledHeader>
      </PrecompiledHeader>
      <WarningLevel>Level3</WarningLevel>
      <DebugInformationFormat>ProgramDatabase</DebugInformationFormat>
    </ClCompile>
  </ItemDefinitionGroup>
  <Import Project="$(VCTargetsPath)\Microsoft.Cpp.targets" />
  <ImportGroup Label="ExtensionTargets">
  </ImportGroup>
</Project>
