# Supplementary material for: Application of collaborative filtering algorithm based on time decay function in music teaching recommendation model
Source: PeerJ Comput Sci. 2024 Nov 26;10:e2533. doi: 10.7717/peerj-cs.2533 (PMC11639207; doi:10.7717/peerj-cs.2533)
Supplement: Supplemental Information 1 [file peerj-cs-10-2533-s001.zip › code/msvc/kfold/kfold.vcxproj.filters]

<?xml version="1.0" encoding="utf-8"?>
<Project ToolsVersion="4.0" xmlns="http://schemas.microsoft.com/developer/msbuild/2003">
  <ItemGroup>
    <Filter Include="Source Files">
      <UniqueIdentifier>{4FC737F1-C7A5-4376-A066-2A32D752A2FF}</UniqueIdentifier>
      <Extensions>cpp;c;cc;cxx;def;odl;idl;hpj;bat;asm;asmx</Extensions>
    </Filter>
    <Filter Include="Header Files">
      <UniqueIdentifier>{93995380-89BD-4b04-88EB-625FBE52EBFB}</UniqueIdentifier>
      <Extensions>h;hpp;hxx;hm;inl;inc;xsd</Extensions>
    </Filter>
    <Filter Include="Resource Files">
      <UniqueIdentifier>{67DA6AB6-F800-4c08-8B7A-83BB121AAD01}</UniqueIdentifier>
      <Extensions>rc;ico;cur;bmp;dlg;rc2;rct;bin;rgs;gif;jpg;jpeg;jpe;resx;tiff;tif;png;wav;mfcribbon-ms</Extensions>
    </Filter>
  </ItemGroup>
  <ItemGroup>
    <ClCompile Include="..\..\tools\kfold\data_set.c">
      <Filter>Source Files</Filter>
    </ClCompile>
    <ClCompile Include="..\..\tools\kfold\find_minimum_tsearch.c">
      <Filter>Source Files</Filter>
    </ClCompile>
    <ClCompile Include="..\..\tools\kfold\k_fold_parameters.c">
      <Filter>Source Files</Filter>
    </ClCompile>
    <ClCompile Include="..\..\tools\kfold\k_fold_rmse.c">
      <Filter>Source Files</Filter>
    </ClCompile>
    <ClCompile Include="..\..\tools\kfold\k_fold_test.c">
      <Filter>Source Files</Filter>
    </ClCompile>
    <ClCompile Include="..\..\tools\kfold\Simulated_annealing.c">
      <Filter>Source Files</Filter>
    </ClCompile>
  </ItemGroup>
  <ItemGroup>
    <ClInclude Include="..\..\tools\kfold\data_set.h">
      <Filter>Header Files</Filter>
    </ClInclude>
    <ClInclude Include="..\..\tools\kfold\find_minimum_tsearch.h">
      <Filter>Header Files</Filter>
    </ClInclude>
    <ClInclude Include="..\..\tools\kfold\k_fold_parameters.h">
      <Filter>Header Files</Filter>
    </ClInclude>
    <ClInclude Include="..\..\tools\kfold\k_fold_rmse.h">
      <Filter>Header Files</Filter>
    </ClInclude>
    <ClInclude Include="..\..\tools\kfold\Simulated_annealing.h">
      <Filter>Header Files</Filter>
    </ClInclude>
  </ItemGroup>
</Project>
