# Supplementary material for: Application of collaborative filtering algorithm based on time decay function in music teaching recommendation model
Source: PeerJ Comput Sci. 2024 Nov 26;10:e2533. doi: 10.7717/peerj-cs.2533 (PMC11639207; doi:10.7717/peerj-cs.2533)
Supplement: Supplemental Information 1 [file peerj-cs-10-2533-s001.zip › code/msvc/serialization/Debug/serialization.log]

Build started 2/27/2013 5:29:31 PM.
     1>Project "C:\Users\abr\Recommender\Recommender\msvc\serialization\serialization.vcxproj" on node 2 (rebuild target(s)).
     1>_PrepareForClean:
         Deleting file "Debug\serialization.lastbuildstate".
       InitializeBuildStatus:
         Creating "Debug\serialization.unsuccessfulbuild" because "AlwaysCreate" was specified.
       ClCompile:
         c:\Program Files (x86)\Microsoft Visual Studio 10.0\VC\bin\CL.exe /c /ZI /nologo /W3 /WX- /Od /Oy- /D WIN32 /D _DEBUG /D _CONSOLE /D _UNICODE /D UNICODE /Gm /EHsc /RTC1 /MDd /Zp1 /GS /fp:precise /Zc:wchar_t /Zc:forScope /Fo"Debug\\" /Fd"Debug\vc100.pdb" /Gd /TC /analyze- /errorReport:prompt ..\..\Serialization\example.c
         example.c
       Lib:
         c:\Program Files (x86)\Microsoft Visual Studio 10.0\VC\bin\Lib.exe /OUT:"C:\Users\abr\Recommender\Recommender\msvc\Debug\serialization.lib" /NOLOGO Debug\example.obj
         serialization.vcxproj -> C:\Users\abr\Recommender\Recommender\msvc\Debug\serialization.lib
       FinalizeBuildStatus:
         Deleting file "Debug\serialization.unsuccessfulbuild".
         Touching "Debug\serialization.lastbuildstate".
     1>Done Building Project "C:\Users\abr\Recommender\Recommender\msvc\serialization\serialization.vcxproj" (rebuild target(s)).

Build succeeded.

Time Elapsed 00:00:00.82
