# Supplementary material for: Application of collaborative filtering algorithm based on time decay function in music teaching recommendation model
Source: PeerJ Comput Sci. 2024 Nov 26;10:e2533. doi: 10.7717/peerj-cs.2533 (PMC11639207; doi:10.7717/peerj-cs.2533)
Supplement: Supplemental Information 1 [file peerj-cs-10-2533-s001.zip › code/src/float_tester.c]

#include "float_tester.h"
#include <float.h>

int
is_valid(double number)
{
	return  (number == number) && 
		(number <= DBL_MAX && 
		 number >= -DBL_MAX);
}
