# Supplementary material for: Application of collaborative filtering algorithm based on time decay function in music teaching recommendation model
Source: PeerJ Comput Sci. 2024 Nov 26;10:e2533. doi: 10.7717/peerj-cs.2533 (PMC11639207; doi:10.7717/peerj-cs.2533)
Supplement: Supplemental Information 1 [file peerj-cs-10-2533-s001.zip › code/src/nearest_neighbors.h]

#include "training_set.h"

double ** 
	calculate_simularities_matrix(training_set_t* tset);
double 
	estimate_rating(double** simularities_matrix,training_set_t* tset,size_t user,size_t item);
