# Supplementary material for: Application of collaborative filtering algorithm based on time decay function in music teaching recommendation model
Source: PeerJ Comput Sci. 2024 Nov 26;10:e2533. doi: 10.7717/peerj-cs.2533 (PMC11639207; doi:10.7717/peerj-cs.2533)
Supplement: Supplemental Information 1 [file peerj-cs-10-2533-s001.zip › code/src/neighborMF.h]

#ifndef NEIGHBORMF_H
#define NEIGHBORMF_H


#include "model_parameters.h"
#include "training_set.h"
#include "learned_factors.h"
#include "rating_estimator.h"
#include "learning_algorithm.h"
/************************************************************************/
/*                         Learning algorithms                          */
/************************************************************************/

/*
 * learn:            Learn using training set and the model parameters
 *                               
 *
 * Arguments:
 *      tset				The training set contains the known rating of items
 *      params				Parameters of the model
 *
 * Returns:
 *      Return the learned factors.
 *
 */
struct learned_factors*
learn_mf_neighbor(learning_algorithm_params_t* learning_param);

/*
 * Update the learned factors
 * Arguments :
 *		lfactors			The leaned factors to be learned
 *		tset :				The training set contains the known rating of items
 *		params				Parameters of the model
 */
void
update_learned_factors_mf_neighbor(training_set_t* tset, model_parameters_t * params);


/*
 * Estimate the error between the rating r_ui and the predicted rating
 *		r_iu				The real rating
 *		estim_param			The rating estimator parameters
 */
double
estimate_error_mf_neighbor (double r_iu, rating_estimator_parameters_t* estim_param);


/*
 * estimate_rating_from_factors:  Return the approximates user�s rating of an item based on 
 *                                some learned factors.
 *
 * Arguments:
 *      user_index: The index of a user
 *      user_index: The index of an item
 *      lfactors  : Learned factors
 *
 * Returns:
 *      The estimated rating.
 *
 */
double
	estimate_rating_mf_neighbor (rating_estimator_parameters_t* estim_param);


/*
 * update_learning :  incrementally update the learned factors with a new training set
 *                               
 *
 * Arguments:
 *      old_tset		: The old training set
 *      new_tset		: The new training set
 *      lfactors		: The factors that's going to be updated
 *		params			: The model parameteres
 *
 */
void update_learning_with_training_set_neighborMF(training_set_t * old_tset,training_set_t* new_tset,learned_factors_t* lfactors,
		model_parameters_t * params);

#endif 
