# Supplementary material for: Application of collaborative filtering algorithm based on time decay function in music teaching recommendation model
Source: PeerJ Comput Sci. 2024 Nov 26;10:e2533. doi: 10.7717/peerj-cs.2533 (PMC11639207; doi:10.7717/peerj-cs.2533)
Supplement: Supplemental Information 1 [file peerj-cs-10-2533-s001.zip › code/src/rlog.c]

#include "rlog.h"
#include <stdio.h>

void RLog(const char *format, ...)
{
va_list arglist;

va_start( arglist, format );
#if DEBUG
vprintf( format, arglist );
#endif
va_end( arglist );
}
