# Supplementary material for: Application of collaborative filtering algorithm based on time decay function in music teaching recommendation model
Source: PeerJ Comput Sci. 2024 Nov 26;10:e2533. doi: 10.7717/peerj-cs.2533 (PMC11639207; doi:10.7717/peerj-cs.2533)
Supplement: Supplemental Information 1 [file peerj-cs-10-2533-s001.zip › code/src/social_reg.h]

#ifndef SOCIAL_REG_H
#define SOCIAL_REG_H
#include "training_set.h"
#include "learned_factors.h"
#include "rating_estimator.h"
#include "learning_algorithm.h"

struct learned_factors*
	learn_social(learning_algorithm_params_t* learning_param);


double
estimate_rating_social(rating_estimator_parameters_t* estim_param);


#endif
