# Supplementary material for: Application of collaborative filtering algorithm based on time decay function in music teaching recommendation model
Source: PeerJ Comput Sci. 2024 Nov 26;10:e2533. doi: 10.7717/peerj-cs.2533 (PMC11639207; doi:10.7717/peerj-cs.2533)
Supplement: Supplemental Information 1 [file peerj-cs-10-2533-s001.zip › code/src/utils.c]

/*-
* Copyright (c) 2012 Hamrouni Ghassen.
* All rights reserved.
*
* Redistribution and use in source and binary forms, with or without
* modification, are permitted provided that the following conditions
* are met:
* 1. Redistributions of source code must retain the above copyright
*    notice, this list of conditions and the following disclaimer.
* 2. Redistributions in binary form must reproduce the above copyright
*    notice, this list of conditions and the following disclaimer in the
*    documentation and/or other materials provided with the distribution.
*
* THIS SOFTWARE IS PROVIDED BY THE AUTHOR AND CONTRIBUTORS ``AS IS'' AND
* ANY EXPRESS OR IMPLIED WARRANTIES, INCLUDING, BUT NOT LIMITED TO, THE
* IMPLIED WARRANTIES OF MERCHANTABILITY AND FITNESS FOR A PARTICULAR PURPOSE
* ARE DISCLAIMED.  IN NO EVENT SHALL THE AUTHOR OR CONTRIBUTORS BE LIABLE
* FOR ANY DIRECT, INDIRECT, INCIDENTAL, SPECIAL, EXEMPLARY, OR CONSEQUENTIAL
* DAMAGES (INCLUDING, BUT NOT LIMITED TO, PROCUREMENT OF SUBSTITUTE GOODS
* OR SERVICES; LOSS OF USE, DATA, OR PROFITS; OR BUSINESS INTERRUPTION)
* HOWEVER CAUSED AND ON ANY THEORY OF LIABILITY, WHETHER IN CONTRACT, STRICT
* LIABILITY, OR TORT (INCLUDING NEGLIGENCE OR OTHERWISE) ARISING IN ANY WAY
* OUT OF THE USE OF THIS SOFTWARE, EVEN IF ADVISED OF THE POSSIBILITY OF
* SUCH DAMAGE.
*/

/*
 *
 * Recommender system using matrix factorization (MF)
 * Computing the product recommendation using latent factor models
 *
 */

#include "utils.h"

#include <stdio.h>
#include <stdlib.h>
#include <memory.h>
#include <math.h>
#include "box_muller.h"

/*
 * Calculate the dot product
 */
double
dot_product(double* vect1, double* vect2, size_t dim)
{
	double sum = 0;
	size_t i;

	for (i = 0; i < dim; i++)
		sum += vect1[i] * vect2[i];
	
	return sum;
}

void
add_vector(double* vect1,double * vect2, size_t dim)
{
	size_t i;
	for (i=0;i<dim;i++)
	{
		vect1[i]=vect1[i]+vect2[i];
	}
}

void
scalar_product(double * vector,double scalar,size_t dim)
{
	size_t i;
	for (i=0;i<dim;i++)
	{
		vector[i]=scalar*vector[i];
	}
	
}

/*
 * Get the sum of the elements of a vector
 */
double
sum(double* vector, size_t size)
{
	double sum = 0;
	size_t i;

	for (i = 0; i < size; i++)
		sum += vector[i];

	return sum;
}

/*
* length2:  Return the squared length of a vector
*
* Arguments:
*      vector            A vector (array) of double
*      size              The size of the vector
*
* Returns:
*      Return the squared length of a vector.
*
*/
double
length2(double* vector, size_t size)
{
	double sum = 0;
	size_t i;

	for (i = 0; i < size; i++)
		sum += vector[i] * vector[i];

	return sum;
}

/* Calculate Pearson correlation coefficient */
double pearson_correlation_coefficient(double* vectX, double* vectY, size_t dim)
{
	double sumXX = length2(vectX, dim);
	double sumYY = length2(vectY, dim);

	double sumX = sum(vectX, dim);
	double sumY = sum(vectY, dim);

	double N = (double) dim;

	double d = (dot_product(vectX, vectY, dim) - (sumX * sumY) / N);
	double f = sqrt((sumXX - sumX * sumX / N) * (sumYY - sumY * sumY / N));

	return d / f;
}


double** generate_random_matrix(int nrow,int ncol,int seed)
{
	int i;
	int j;
	double ** matrix=malloc(nrow * sizeof(double*));
	srand(seed);
	for (i=0; i<nrow; i++)
	{
		matrix [i] = malloc(ncol * sizeof(double));
		for (j=0; j < ncol; j++)
		{
			matrix[i][j] = box_muller(0,0.1);
		}
	}
	return matrix;
}

double * generate_random_vector(int n,int seed)
{
	int i;
	double * vect=malloc(n * sizeof(double));
	srand(seed);
	for (i=0; i<n; i++)
	{
			vect[i] = box_muller(0,0.1);
	}
	return vect;
}
