# Supplementary material for: Application of collaborative filtering algorithm based on time decay function in music teaching recommendation model
Source: PeerJ Comput Sci. 2024 Nov 26;10:e2533. doi: 10.7717/peerj-cs.2533 (PMC11639207; doi:10.7717/peerj-cs.2533)
Supplement: Supplemental Information 1 [file peerj-cs-10-2533-s001.zip › code/test/test.c]

#include "recommender.h"

#include <stdio.h>
#include <stdlib.h>
#include <memory.h>
#include <math.h>

#include "matrix_factorization.h"
#include "matrix_factorization_bias.h"
#include "sparse_matrix.h"
#include "rating_estimator.h"
// void 
// print_recommended_items(rb_node_t* node, int depth)
// {
// 	int i = 0;
// 
// 	if (node == NULL)
// 		return;
// 
// 	for (i = 0; i < depth; i++)
// 		printf("->");
// 
// 	printf("%f \n", ((recommended_item_t*) node->value)->rating);
// 
// 	depth++;
// 
// 	print_recommended_items(node->left_node, depth);
// 	print_recommended_items(node->right_node, depth);
// }

int 
main(void) {

	size_t i =0;
	learned_factors_t* learned;
	training_set_t* tset;
	recommended_items_t* r_items = NULL;

	learning_model_t model = {0};

	//Model configuration
	//Setup model parameters
	model_parameters_t params = { 0 };
	
	params.items_number = 3;
	params.users_number = 2;
	params.training_set_size = 5;
	params.dimensionality = 128;
	params.iteration_number = 5000;
	params.lambda = 0.005f;
	params.step = 0.0005f;
	params.lambda_bias = 0.02f;
	params.step_bias = 0.001f;
	
	//Use the basic matrix factorization model
	model.learning_algorithm = learn_mf_bias;
	model.rating_estimator   = estimate_rating_mf_bias;
	model.parameters	 = params;

	//Learning
	//Initialize a training set
	tset = init_training_set(&params);

	set_known_rating(0, 0, 4, tset);
	set_known_rating(0, 1, 1, tset);
	set_known_rating(0, 2, 6, tset);

	set_known_rating(1, 1, 1, tset);
	set_known_rating(1, 0, 2, tset);

	compile_training_set(tset);

	learned = learn(tset, &model);

	rating_estimator_parameters_t rating_params = { 0, 0, learned, tset};

	//Rating estimation
	printf(	"users [0] item [0], rating = %f \n",
		 estimate_rating_from_factors(&rating_params, &model));

    rating_params.user_index = 0;
    rating_params.item_index = 1;

	printf(	"users [0] item [1], rating = %f \n",
		 estimate_rating_from_factors(&rating_params, &model));

    rating_params.user_index = 0;
    rating_params.item_index = 2;

	printf(	"users [0] item [2], rating = %f \n", 
		estimate_rating_from_factors(&rating_params, &model));

    rating_params.user_index = 1;
    rating_params.item_index = 1;

	printf(	"users [1] item [1], rating = %f \n", 
		estimate_rating_from_factors(&rating_params, &model));

    rating_params.user_index = 1;
    rating_params.item_index = 0;

	printf(	"users [1] item [0], rating = %f \n",
		 estimate_rating_from_factors(&rating_params, &model));

	// rating_params.user_index = 0;
	r_items = recommend_items(&rating_params, &model);

	for (i = 0; i < r_items->items_number; i++)
	{
		printf("%f \n", r_items->items[i].rating);
	}

	free_recommended_items(r_items);
	free_learned_factors(learned);
	free_training_set(tset);

	return 0;
}
