# Supplementary material for: Application of collaborative filtering algorithm based on time decay function in music teaching recommendation model
Source: PeerJ Comput Sci. 2024 Nov 26;10:e2533. doi: 10.7717/peerj-cs.2533 (PMC11639207; doi:10.7717/peerj-cs.2533)
Supplement: Supplemental Information 1 [file peerj-cs-10-2533-s001.zip › code/test_suite/ratings.h]

#include<stdlib.h>
#ifndef RATINGS_H
#define RATINGS_H

struct ratings{
	size_t user;
	size_t item;
	float rating;
};

typedef struct ratings ratings_t;

ratings_t* init_ratings(size_t size);

void set_rating(size_t user_index, size_t item_index,
	       	float value,int index, ratings_t* ratings_set);

float get_rating(size_t user_index, size_t item_index,
	       	 ratings_t* ratings_set);


#endif 
