# Supplementary material for: Application of collaborative filtering algorithm based on time decay function in music teaching recommendation model
Source: PeerJ Comput Sci. 2024 Nov 26;10:e2533. doi: 10.7717/peerj-cs.2533 (PMC11639207; doi:10.7717/peerj-cs.2533)
Supplement: Supplemental Information 1 [file peerj-cs-10-2533-s001.zip › code/test_suite.sh]

#! /bin/bash

gcc test_suite/test_all.c test_suite/test_red_black_tree_1.c test_suite/test_bheap_1.c test_suite/test_sparse_matrix_1.c test_suite/test_training_set_1.c src/libRecommender.a -lm -o test_suite/test_all


./test_suite/test_all
