# Supplementary material for: Application of collaborative filtering algorithm based on time decay function in music teaching recommendation model
Source: PeerJ Comput Sci. 2024 Nov 26;10:e2533. doi: 10.7717/peerj-cs.2533 (PMC11639207; doi:10.7717/peerj-cs.2533)
Supplement: Supplemental Information 1 [file peerj-cs-10-2533-s001.zip › code/tools/kfold/data_set.c]

#include"data_set.h"
#include <stdio.h>
#include <assert.h>
#include "sparse_matrix.h"
#include "rlog.h"
#if WIN32
#pragma warning(disable:4996)
#endif

int extract_data (struct k_fold_parameters * _k_fold_params, training_set_t** _t_set, training_set_t ** _validation_set,
                  size_t index)
{
	FILE* file;
	unsigned int i, j, ss;
	double m;

	_k_fold_params->params.training_set_size =
	    (size_t) (_k_fold_params->K - 1) * (size_t) (_k_fold_params->ratings_number / (size_t) _k_fold_params->K)  +
	    _k_fold_params->ratings_number % (size_t) _k_fold_params->K;
	if ( (_k_fold_params->ratings_number % (size_t) _k_fold_params->K) && index)
	{
		_k_fold_params->params.training_set_size--;
	}
	*_t_set = init_training_set (&_k_fold_params->params);
	_k_fold_params->params.training_set_size = (size_t) (_k_fold_params->ratings_number / _k_fold_params->K) ;
	if ( (_k_fold_params->ratings_number % (size_t) _k_fold_params->K) && index)
	{
		_k_fold_params->params.training_set_size++;
	}
	*_validation_set = init_training_set (&_k_fold_params->params);
	file = fopen (_k_fold_params->file_path, "r");

	assert (file);

	if (!file)
	{
		return -1;
	}

	ss = 0;

	while (!feof (file) )
	{
		if (fscanf (file, "%u %u %lf", &i, &j, &m) < 3)
		{
			break;
		}
		++ss;
		if ( ss % (size_t) _k_fold_params->K == index )
		{
			set_known_rating (i-1  , j-1 , (float) m, *_validation_set);
		}
		else
		{
			set_known_rating (i-1  , j-1  , (float) m, *_t_set);
		}
	}

	fclose (file);
	return 0;
}


int extract_data_2_tset (struct k_fold_parameters* _k_fold_params, training_set_t** _t_set,
                         training_set_t ** _validation_set, training_set_t ** new_tset, int index)
{
	FILE* file;
	unsigned int i, j, l, ss;
	double m;
	_k_fold_params->params.training_set_size = (size_t) (0.5 * (_k_fold_params->K - 1) * (_k_fold_params->ratings_number / _k_fold_params->K) );
	*_t_set = init_training_set (&_k_fold_params->params);
	*new_tset = init_training_set (&_k_fold_params->params);
	_k_fold_params->params.training_set_size = (size_t) (2 * _k_fold_params->params.training_set_size / (_k_fold_params->K - 1) );
	*_validation_set = init_training_set (&_k_fold_params->params);


	file = fopen (_k_fold_params->file_path, "r");

	assert (file);

	if (!file)
	{
		return -1;
	}

	ss = 0;

	while (!feof (file) )
	{
		if (fscanf (file, "%u %u %lf %u", &i, &j, &m, &l) != 4)
		{
			break;
		}
		++ss;
		if ( (ss <= index * _k_fold_params->ratings_number / _k_fold_params->K) || (ss > (index + 1) *_k_fold_params->ratings_number / _k_fold_params->K) )
		{
			if (ss % 2 == 0)
			{
				set_known_rating (i-1 , j-1 , (float) m, *_t_set);
			}
			else
			{
				set_known_rating (i-1 , j-1 , (float) m, *new_tset);
			}
		}
		else
		{
			set_known_rating (i-1, j-1 , (float) m, *_validation_set);
		}
	}

	fclose (file);
	return 0;
}


sparse_matrix_t* extract_social_realtions (char* file_path, size_t users_number,size_t relations_number)
{
	FILE* file;
	coo_matrix_t * coo = init_coo_matrix (relations_number);
	size_t i, j;
	sparse_matrix_t* social_matrix;
	file = fopen (file_path, "r");

	assert (file);

	if (!file)
	{
		return NULL;
	}
	while (!feof (file) )
	{
		if (fscanf (file, "%lu %lu", &i, &j) != 2)
		{
			break;
		}
		insert_coo_matrix (1, i-1 , j-1 , coo);
	}
	social_matrix = init_sparse_matrix (coo, users_number, users_number);
	free_coo_matrix (coo);
	fclose (file);
	return social_matrix;
}
