# Supplementary material for: Application of collaborative filtering algorithm based on time decay function in music teaching recommendation model
Source: PeerJ Comput Sci. 2024 Nov 26;10:e2533. doi: 10.7717/peerj-cs.2533 (PMC11639207; doi:10.7717/peerj-cs.2533)
Supplement: Supplemental Information 1 [file peerj-cs-10-2533-s001.zip › code/tools/kfold/find_minimum_tsearch.h]

#ifndef FIND_MINIMUM_TSEARCH_H
#define FIND_MINIMUM_TSEARCH_H
#include "training_set.h"
#include "k_fold_parameters.h"


// Ternary search algorithm 
// Find the minimum of a unimodal function.
// Complexity = O(log(n))
// Returns double
double d_find_minimum_tsearch(float* param_to_find,
	double min,
	double max,
	double precision, 
	size_t max_iter,
	k_fold_parameters_t *k_fold_params,
	double (*function)(k_fold_parameters_t*));


// Ternary search algorithm
// Returns int
int i_find_minimum_tsearch(int* param_to_find,
			int min,
			int max,
			int max_iter,
			k_fold_parameters_t *k_fold_params,
			double (*function)(k_fold_parameters_t*));

#endif
