# Supplementary material for: Application of collaborative filtering algorithm based on time decay function in music teaching recommendation model
Source: PeerJ Comput Sci. 2024 Nov 26;10:e2533. doi: 10.7717/peerj-cs.2533 (PMC11639207; doi:10.7717/peerj-cs.2533)
Supplement: Supplemental Information 1 [file peerj-cs-10-2533-s001.zip › code/tools/kfold/k_fold_parameters.h]

#ifndef K_FOLD_PARAMERTES_H
#define K_FOLD_PARAMERTES_H

#include "recommender.h"


#if _WIN32
#pragma warning(disable: 4820)
#endif

struct k_fold_parameters
{
	int ratings_number;
	double K;
	char* file_path;
	model_parameters_t params;
	learning_model_t model;
	char* social_relations_file_path;
	size_t social_relations_number;
};
typedef struct k_fold_parameters k_fold_parameters_t;


#endif
