# Supplementary material for: Application of collaborative filtering algorithm based on time decay function in music teaching recommendation model
Source: PeerJ Comput Sci. 2024 Nov 26;10:e2533. doi: 10.7717/peerj-cs.2533 (PMC11639207; doi:10.7717/peerj-cs.2533)
Supplement: Supplemental Information 1 [file peerj-cs-10-2533-s001.zip › code/tools/serialization/hiredis/example-libevent.c]

#include <stdio.h>
#include <stdlib.h>
#include <string.h>
#include <signal.h>
#include "hiredis.h"
#include "async.h"
#include "adapters/libevent.h"

void getCallback(redisAsyncContext *c, void *r, void *privdata) {
    redisReply *reply = r;
    if (reply == NULL) return;
    printf("argv[%s]: %s\n", (char*)privdata, reply->str);

    /* Disconnect after receiving the reply to GET */
    redisAsyncDisconnect(c);
}

void connectCallback(const redisAsyncContext *c, int status) {
    if (status != REDIS_OK) {
        printf("Error: %s\n", c->errstr);
        return;
    }
    printf("Connected...\n");
}

void disconnectCallback(const redisAsyncContext *c, int status) {
    if (status != REDIS_OK) {
        printf("Error: %s\n", c->errstr);
        return;
    }
    printf("Disconnected...\n");
}

int main (int argc, char **argv) {
    signal(SIGPIPE, SIG_IGN);
    struct event_base *base = event_base_new();

    redisAsyncContext *c = redisAsyncConnect("127.0.0.1", 6379);
    if (c->err) {
        /* Let *c leak for now... */
        printf("Error: %s\n", c->errstr);
        return 1;
    }

    redisLibeventAttach(c,base);
    redisAsyncSetConnectCallback(c,connectCallback);
    redisAsyncSetDisconnectCallback(c,disconnectCallback);
    redisAsyncCommand(c, NULL, NULL, "SET key %b", argv[argc-1], strlen(argv[argc-1]));
    redisAsyncCommand(c, getCallback, (char*)"end-1", "GET key");
    event_base_dispatch(base);
    return 0;
}
