# Supplementary material for: Application of collaborative filtering algorithm based on time decay function in music teaching recommendation model
Source: PeerJ Comput Sci. 2024 Nov 26;10:e2533. doi: 10.7717/peerj-cs.2533 (PMC11639207; doi:10.7717/peerj-cs.2533)
Supplement: Supplemental Information 1 [file peerj-cs-10-2533-s001.zip › code/tools/serialization/hiredis/fmacros.h]

#ifndef __HIREDIS_FMACRO_H
#define __HIREDIS_FMACRO_H

#if !defined(_BSD_SOURCE)
#define _BSD_SOURCE
#endif

#if defined(__sun__)
#define _POSIX_C_SOURCE 200112L
#elif defined(__linux__)
#define _XOPEN_SOURCE 600
#else
#define _XOPEN_SOURCE
#endif

#endif
