# Supplementary material for: Application of collaborative filtering algorithm based on time decay function in music teaching recommendation model
Source: PeerJ Comput Sci. 2024 Nov 26;10:e2533. doi: 10.7717/peerj-cs.2533 (PMC11639207; doi:10.7717/peerj-cs.2533)
Supplement: Supplemental Information 1 [file peerj-cs-10-2533-s001.zip › code/tools/serialization/hiredis-win32/adapters/ae.h]

#include <sys/types.h>
#include <ae.h>
#include "../hiredis.h"
#include "../async.h"

typedef struct redisAeEvents {
    redisAsyncContext *context;
    aeEventLoop *loop;
    int fd;
    int reading, writing;
} redisAeEvents;

void redisAeReadEvent(aeEventLoop *el, int fd, void *privdata, int mask) {
    ((void)el); ((void)fd); ((void)mask);

    redisAeEvents *e = (redisAeEvents*)privdata;
    redisAsyncHandleRead(e->context);
}

void redisAeWriteEvent(aeEventLoop *el, int fd, void *privdata, int mask) {
    ((void)el); ((void)fd); ((void)mask);

    redisAeEvents *e = (redisAeEvents*)privdata;
    redisAsyncHandleWrite(e->context);
}

void redisAeAddRead(void *privdata) {
    redisAeEvents *e = (redisAeEvents*)privdata;
    aeEventLoop *loop = e->loop;
    if (!e->reading) {
        e->reading = 1;
        aeCreateFileEvent(loop,e->fd,AE_READABLE,redisAeReadEvent,e);
    }
}

void redisAeDelRead(void *privdata) {
    redisAeEvents *e = (redisAeEvents*)privdata;
    aeEventLoop *loop = e->loop;
    if (e->reading) {
        e->reading = 0;
        aeDeleteFileEvent(loop,e->fd,AE_READABLE);
    }
}

void redisAeAddWrite(void *privdata) {
    redisAeEvents *e = (redisAeEvents*)privdata;
    aeEventLoop *loop = e->loop;
    if (!e->writing) {
        e->writing = 1;
        aeCreateFileEvent(loop,e->fd,AE_WRITABLE,redisAeWriteEvent,e);
    }
}

void redisAeDelWrite(void *privdata) {
    redisAeEvents *e = (redisAeEvents*)privdata;
    aeEventLoop *loop = e->loop;
    if (e->writing) {
        e->writing = 0;
        aeDeleteFileEvent(loop,e->fd,AE_WRITABLE);
    }
}

void redisAeCleanup(void *privdata) {
    redisAeEvents *e = (redisAeEvents*)privdata;
    redisAeDelRead(privdata);
    redisAeDelWrite(privdata);
    free(e);
}

int redisAeAttach(aeEventLoop *loop, redisAsyncContext *ac) {
    redisContext *c = &(ac->c);
    redisAeEvents *e;

    /* Nothing should be attached when something is already attached */
    if (ac->ev.data != NULL)
        return REDIS_ERR;

    /* Create container for context and r/w events */
    e = (redisAeEvents*)malloc(sizeof(*e));
    e->context = ac;
    e->loop = loop;
    e->fd = c->fd;
    e->reading = e->writing = 0;

    /* Register functions to start/stop listening for events */
    ac->ev.addRead = redisAeAddRead;
    ac->ev.delRead = redisAeDelRead;
    ac->ev.addWrite = redisAeAddWrite;
    ac->ev.delWrite = redisAeDelWrite;
    ac->ev.cleanup = redisAeCleanup;
    ac->ev.data = e;

    return REDIS_OK;
}
