# Supplementary material for: Application of collaborative filtering algorithm based on time decay function in music teaching recommendation model
Source: PeerJ Comput Sci. 2024 Nov 26;10:e2533. doi: 10.7717/peerj-cs.2533 (PMC11639207; doi:10.7717/peerj-cs.2533)
Supplement: Supplemental Information 1 [file peerj-cs-10-2533-s001.zip › code/tools/serialization/redis_parameters.h]

#ifndef REDIS_PARAMETERS
#define REDIS_PARAMETERS
struct redis_parameters
{
	char * ip_adr;
	int port;
};
typedef struct redis_parameters redis_parameters_t;
#endif
