# Supplementary material for: Application of collaborative filtering algorithm based on time decay function in music teaching recommendation model
Source: PeerJ Comput Sci. 2024 Nov 26;10:e2533. doi: 10.7717/peerj-cs.2533 (PMC11639207; doi:10.7717/peerj-cs.2533)
Supplement: Supplemental Information 1 [file peerj-cs-10-2533-s001.zip › code/tools/serialization/serialize_sparse_matrix.h]

#ifndef SERIALIZE_SPARSE_MATRIX_H
#define SERIALIZE_SPARSE_MATRIX_H
#include "../../src/sparse_matrix.h"
#include "hiredis-win32/hiredis.h"

/* 
 * Save the sparse matrix to redis
 */
int save_sparse_matrix (sparse_matrix_t* matrix, redisContext *c);
/* 
 * Load the sparse matrix from redis
 */
sparse_matrix_t* load_sparse_matrix (redisContext *c);
/* 
 * Save the coo matrix to redis
 */
int save_coo_matrix (coo_matrix_t* coo, redisContext *c);
/* 
 * Load the coo matrix from redis
 */
coo_matrix_t* load_coo_matrix (redisContext *c);

#endif
