# Supplementary material for: Application of collaborative filtering algorithm based on time decay function in music teaching recommendation model
Source: PeerJ Comput Sci. 2024 Nov 26;10:e2533. doi: 10.7717/peerj-cs.2533 (PMC11639207; doi:10.7717/peerj-cs.2533)
Supplement: Supplemental Information 1 [file peerj-cs-10-2533-s001.zip › code/tools/serialization/serialize_training_set.h]

#ifndef SERIALIZE_TRAINING_SET_H
#define SERIALIZE_TRAINING_SET_H
#include "../../src/training_set.h"
#include "redis_parameters.h"

/* 
 * Save the learned factors to redis
 */
int save_training_set(training_set_t* tset,redis_parameters_t redis_parameters);
/* 
 * Load the learned factors from redis
 */
training_set_t* load_training_set(redis_parameters_t redis_parameters);

#endif
